# Supplementary material for: Assessment of Psyllid Handling and DNA Extraction Methods in the Detection of ‘Candidatus Liberibacter Solanacearum’ by qPCR
Source: Microorganisms. 2022 May 26;10(6):1104. doi: 10.3390/microorganisms10061104 (PMC9230594; doi:10.3390/microorganisms10061104)
Supplement: Supplementary file 1 [file microorganisms-10-01104-s001.zip]

Archive with 1 entries (1 files):
- microorganisms-1736145-supplementary.pdf
